# Supplementary material for: Specific Detection and Enumeration of Burkholderia cepacia Complex by Flow Cytometry Using a Fluorescence-Labeled Oligonucleotide Probe
Source: Microorganisms. 2022 Jun 7;10(6):1170. doi: 10.3390/microorganisms10061170 (PMC9227203; doi:10.3390/microorganisms10061170)
Supplement: Supplementary file 1 [file microorganisms-10-01170-s001.zip]

Archive with 2 entries (2 files):
- microorganisms-1741339-supplementary-TableS1-FigureS1.pdf
- microorganisms-1741339-supplementary-TableS2.xlsx
